# Supplementary material for: Reverse Time‐to‐Death as Time‐Scale in Time‐to‐Event Analysis for Studies of Advanced Illness and Palliative Care
Source: Stat Med. 2025 Jan 23;44(3-4):e10338. doi: 10.1002/sim.10338 (PMC11755714; doi:10.1002/sim.10338)
Supplement: Supplementary file 1 — Data S1 Supporting Information. [file SIM-44-0-s001.zip]

Archive with 6 entries (6 files):
- rttd_tcc.do
- COMPASS_rTTD_TOS_Analysis.do
- readme.txt
- rttd_corr.do
- rttd_linear.do
- rttd_pwlinear.do
