# Supplementary material for: Reverse Time‐to‐Death as Time‐Scale in Time‐to‐Event Analysis for Studies of Advanced Illness and Palliative Care
Source: Stat Med. 2025 Jan 23;44(3-4):e10338. doi: 10.1002/sim.10338 (PMC11755714; doi:10.1002/sim.10338)
Supplement: Supplementary file 1 — Data S1 Supporting Information. [file SIM-44-0-s001.zip › readme.txt]

NOTE: readme.txt
--------------------------------------------------------------------------------------------------------------------------

# Titile: Reverse time-to-death as time-scale in time-to-event analysis for studies of advanced illness and palliative care

## Authors: Yin Bun Cheung, et al. 

--------------------------------------------------------------------------------------------------------------------------

### Stata codes for illustration of analysis using rTTD and TOS time-scale in COMPASS study:

"COMPASS_rTTD_TOS_Analysis.do" 


### Stata codes for simulation evaluation and comparison of rTTD and TOS:

"rttd_pwlinear.do": Scenarios time-varying covariate has a piecewise linear relation with event hazard.

"rttd_linear.do":   Scenarios time-varying covariate has a linear relation with event hazard.

"rttd_corr.do":     Varying degree of correlation between mortality and event hazards.

"ttd_tcc.do":       Time-constant covariate only; varying correlation between mortality and event hazards.
